# Supplementary material for: A Novel Lactobacillus acidophilus Strain Isolated from a 2-Month-Old Shiba Inu: In Vitro Probiotic Evaluation Safety Assessment in Mice and Whole-Genome Sequencing Analysis
Source: Microorganisms. 2025 Sep 8;13(9):2095. doi: 10.3390/microorganisms13092095 (PMC12472203; doi:10.3390/microorganisms13092095)
Supplement: Supplementary file 1 [file microorganisms-13-02095-s001.zip]

Archive with 1 entries (1 files):
- microorganisms-3776320-supplementary.pdf
